# Supplementary material for: ﻿Pullimosina (Pullimosina) turfosa sp. nov. and other Sphaeroceridae (Diptera) from peat bogs in the North Caucasus (Russia)
Source: Zookeys. 2022 Nov 25;1132:1–49. doi: 10.3897/zookeys.1132.94579 (PMC9836497; doi:10.3897/zookeys.1132.94579)
Supplement: XML Treatment for Pullimosina (Pullimosina) turfosa [file zookeys.1132.94579-treatment1.xml]

<!DOCTYPE tp:taxon-treatment
  PUBLIC "-//TaxonX//DTD Taxonomic Treatment Publishing DTD v0 20100105//EN" "tax-treatment-NSO.dtd">
<tp:taxon-treatment xmlns:tp="http://www.plazi.org/taxpub"><tp:treatment-meta><kwd-group><label>Taxon classification</label><kwd>
              <named-content content-type="kingdom">Animalia</named-content>
            </kwd><kwd>
              <named-content content-type="order">Diptera</named-content>
            </kwd><kwd>
              <named-content content-type="family">Sphaeroceridae</named-content>
            </kwd></kwd-group><mixed-citation publication-type="journal"><person-group><name><surname>Roháček</surname><given-names>Jindřich</given-names></name><name><surname>Przhiboro</surname><given-names>Andrey A.</given-names></name></person-group><article-title>﻿<italic>Pullimosina</italic> (<italic>Pullimosina</italic>) <italic>turfosa</italic> sp. nov. and other <tp:taxon-name><tp:taxon-name-part taxon-name-part-type="family">Sphaeroceridae</tp:taxon-name-part></tp:taxon-name> (<tp:taxon-name><tp:taxon-name-part taxon-name-part-type="order">Diptera</tp:taxon-name-part></tp:taxon-name>) from peat bogs in the North Caucasus (Russia)</article-title><source>Zookeys</source><day>25</day><month>11</month><year>2022</year><volume>1132</volume><fpage>1</fpage><lpage>49</lpage><pub-id pub-id-type="doi">10.3897/zookeys.1132.94579</pub-id></mixed-citation></tp:treatment-meta><tp:nomenclature><label>﻿</label><tp:taxon-name><object-id xmlns:xlink="http://www.w3.org/1999/xlink" content-type="arpha" xlink:type="simple">3A4F67A7-17BD-5ACE-B47D-4E7C567A01EC</object-id><tp:taxon-name-part taxon-name-part-type="genus" reg="Pullimosina">Pullimosina</tp:taxon-name-part> (<tp:taxon-name-part taxon-name-part-type="subgenus" reg="Pullimosina">Pullimosina</tp:taxon-name-part>) <tp:taxon-name-part taxon-name-part-type="species" reg="turfosa">turfosa</tp:taxon-name-part><object-id xmlns:xlink="http://www.w3.org/1999/xlink" content-type="zoobank" xlink:type="simple">https://zoobank.org/3D55B25A-F2A7-4FAF-ACC2-D189349E7AFC</object-id></tp:taxon-name><tp:taxon-status xmlns:xlink="http://www.w3.org/1999/xlink" xlink:type="simple">sp. nov.</tp:taxon-status><xref ref-type="fig" rid="F7">Figs 12–13</xref><xref ref-type="fig" rid="F8">, 14–17</xref><xref ref-type="fig" rid="F9">, 18–22</xref><xref ref-type="fig" rid="F10">, 23–26</xref><xref ref-type="fig" rid="F11">, 27–30</xref><xref ref-type="fig" rid="F12">, 31–32</xref><xref ref-type="fig" rid="F13">, 33–39</xref></tp:nomenclature><tp:treatment-sec sec-type="type material" id="SECID0E4VAG"><title>Type material.</title><p><bold><italic>Holotype</italic></bold> ♂ labelled: “Russia: N Ossetia, W Digoria, Chifandzar mire in Kharesidon River valley, <named-content xmlns:xlink="http://www.w3.org/1999/xlink" content-type="dwc:verbatimCoordinates" xlink:type="simple"><named-content content-type="geo-json" specific-use="{&#34;type&#34;:&#34;Point&#34;,&#34;coordinates&#34;:[43.514930,42.918670]}" id="NCID0ELWAG" xlink:type="simple">42.91867°N, 43.51493°E</named-content></named-content>, 2289 m, sifting from <italic><tp:taxon-name><tp:taxon-name-part taxon-name-part-type="genus" reg="Sphagnum">Sphagnum</tp:taxon-name-part><tp:taxon-name-part taxon-name-part-type="species" reg="teres">teres</tp:taxon-name-part></tp:taxon-name></italic> hummocks, 18.ix.2018, A. Przhiboro leg.“, ”Holotypus ♂ <tp:taxon-name><tp:taxon-name-part taxon-name-part-type="genus" reg="Pullimosina">Pullimosina</tp:taxon-name-part> (<tp:taxon-name-part taxon-name-part-type="subgenus" reg="Pullimosina">Pullimosina</tp:taxon-name-part>) <tp:taxon-name-part taxon-name-part-type="species" reg="turfosa">turfosa</tp:taxon-name-part></tp:taxon-name> sp. n., J. Roháček det. 2022“ (red label). The specimen is dried from ethanol and mounted on pinned triangular card, intact (deposited in <named-content xmlns:xlink="http://www.w3.org/1999/xlink" content-type="dwc:institutional_code" xlink:title="Zoological Institute, Russian Academy of Sciences, St Petersburg, Russia" xlink:href="http://grbio.org/institution/zoological-institute-russian-academy-sciences" xlink:type="simple">ZISP</named-content>, Figs <xref ref-type="fig" rid="F7">12</xref>, <xref ref-type="fig" rid="F7">13</xref>). <bold><italic>Paratypes</italic></bold>: 6♂ 5♀ with same locality labels but with ”Paratypus [♂ or ♀], <tp:taxon-name><tp:taxon-name-part taxon-name-part-type="genus" reg="Pullimosina">Pullimosina</tp:taxon-name-part> (<tp:taxon-name-part taxon-name-part-type="subgenus" reg="Pullimosina">Pullimosina</tp:taxon-name-part>) <tp:taxon-name-part taxon-name-part-type="species" reg="turfosa">turfosa</tp:taxon-name-part></tp:taxon-name> sp. n., J. Roháček det. 2022“ yellow labels; 3♂ 1♀ paratypes preserved in pinned microvial in glycerin, with abdomen detached, and terminalia dissected; others dry-mounted from ethanol and pinned as is the holotype; 1♂ 1♀ with wing removed for photography and also preserved in glycerin in pinned plastic tube below the specimen (4♂ 3♀ in <named-content xmlns:xlink="http://www.w3.org/1999/xlink" content-type="dwc:institutional_code" xlink:title="Zoological Institute, Russian Academy of Sciences, St Petersburg, Russia" xlink:href="http://grbio.org/institution/zoological-institute-russian-academy-sciences" xlink:type="simple">ZISP</named-content>, 2♂ 2♀ in <named-content xmlns:xlink="http://www.w3.org/1999/xlink" content-type="dwc:institutional_code" xlink:title="Slezské zemské muzeum, Opava, Czech Republic" xlink:href="http://grbio.org/institution/slezske-muzeum-opava" xlink:type="simple">SMOC</named-content>). Other paratypes: 1♀, same locality data, but with “Sample Ч 14 (<italic><tp:taxon-name><tp:taxon-name-part taxon-name-part-type="genus" reg="Sphagnum">Sphagnum</tp:taxon-name-part><tp:taxon-name-part taxon-name-part-type="species" reg="teres">teres</tp:taxon-name-part></tp:taxon-name></italic>), 17.ix.2018“; 1♀, same locality data, but with “Sample Ч 9 (<italic><tp:taxon-name><tp:taxon-name-part taxon-name-part-type="genus" reg="Sphagnum">Sphagnum</tp:taxon-name-part><tp:taxon-name-part taxon-name-part-type="species" reg="subsecundum">subsecundum</tp:taxon-name-part></tp:taxon-name></italic>), 17.ix.2018“, both A. Przhiboro leg. (<named-content xmlns:xlink="http://www.w3.org/1999/xlink" content-type="dwc:institutional_code" xlink:title="Zoological Institute, Russian Academy of Sciences, St Petersburg, Russia" xlink:href="http://grbio.org/institution/zoological-institute-russian-academy-sciences" xlink:type="simple">ZISP</named-content>).</p><fig id="F7" position="float" orientation="portrait"><object-id xmlns:xlink="http://www.w3.org/1999/xlink" content-type="doi" xlink:type="simple">10.3897/zookeys.1132.94579.figures12-13</object-id><object-id xmlns:xlink="http://www.w3.org/1999/xlink" content-type="arpha" xlink:type="simple">8B27C15D-6FF8-5221-9DCB-B8775EC92122</object-id><label>Figures 12, 13.</label><caption><p><tp:taxon-name><tp:taxon-name-part taxon-name-part-type="genus" reg="Pullimosina">Pullimosina</tp:taxon-name-part> (<tp:taxon-name-part taxon-name-part-type="subgenus" reg="Pullimosina">Pullimosina</tp:taxon-name-part>) <tp:taxon-name-part taxon-name-part-type="species" reg="turfosa">turfosa</tp:taxon-name-part></tp:taxon-name> sp. nov. (male holotype) <bold>12</bold> whole body, dorsally <bold>13</bold> ditto, laterally. Scale bar: 0.5 mm.</p></caption><graphic xmlns:xlink="http://www.w3.org/1999/xlink" xlink:href="zookeys-1132-001_article-94579__-g007.jpg" position="float" orientation="portrait" xlink:type="simple" id="oo_774332.jpg"><uri content-type="original_file" xlink:type="simple">https://binary.pensoft.net/fig/774332</uri></graphic></fig></tp:treatment-sec><tp:treatment-sec sec-type="etymology" id="SECID0EL1AG"><title>Etymology.</title><p>This strongly brachypterous species is named <italic><tp:taxon-name><tp:taxon-name-part taxon-name-part-type="genus" reg="Pullimosina"/><tp:taxon-name-part taxon-name-part-type="species" reg="turfosa">turfosa</tp:taxon-name-part></tp:taxon-name></italic> (= peaty, Latin adjective) owing to its strict association with <italic><tp:taxon-name><tp:taxon-name-part taxon-name-part-type="genus" reg="Sphagnum">Sphagnum</tp:taxon-name-part></tp:taxon-name></italic> hummocks in the type locality.</p></tp:treatment-sec><tp:treatment-sec sec-type="description" id="SECID0EC2AG"><title>Description.</title><p><bold>Male</bold> (Figs <xref ref-type="fig" rid="F7">12</xref>, <xref ref-type="fig" rid="F7">13</xref>). Total body length 1.27–1.64 (holotype 1.64) mm; general color brown to dark brown with greyish brown microtomentum, subshining dorsally (thorax, abdomen) and ventrally (abdomen), dull on thoracic pleuron.</p><p><bold><italic>Head</italic></bold> (Figs <xref ref-type="fig" rid="F7">13</xref>, <xref ref-type="fig" rid="F8">14</xref>) higher than long (ca. 5:4), bicolorous, dorsally and posteriorly brown to pale brown, anteriorly and ventrally yellow to pale ochreous. Frons brown to pale brown, with anterior margin and orbits pale ochreous (Figs <xref ref-type="fig" rid="F8">14</xref>, <xref ref-type="fig" rid="F8">16</xref>), sparsely microtomentose and partly (mainly medially) shining; occiput dark brown with brownish grey microtomentum. Orbits, interfrontalia and ocellar triangle with paler greyish microtomentum; orbit separated from interfrontalia by dark brown dull stripe (shortened anteriorly, never reaching anterior margin of frons); frontal triangle indistinctly delimited but long, almost reaching anterior margin of frons, finely longitudinally microsculptured (Fig. <xref ref-type="fig" rid="F8">14</xref>), and more shining than rest of frons. Cephalic chaetotaxy (cf. Figs <xref ref-type="fig" rid="F7">12</xref>–<xref ref-type="fig" rid="F8">14</xref>, <xref ref-type="fig" rid="F8">16</xref>): <abbrev xmlns:xlink="http://www.w3.org/1999/xlink" xlink:title="postvertical" id="ABBRID0EZ3AG" xlink:type="simple">pvt</abbrev> present but reduced, hair-like but convergent and with apices almost meeting medially; <abbrev xmlns:xlink="http://www.w3.org/1999/xlink" xlink:title="outer occipital" id="ABBRID0E43AG" xlink:type="simple">occe</abbrev> and <abbrev xmlns:xlink="http://www.w3.org/1999/xlink" xlink:title="inner occipital" id="ABBRID0EB4AG" xlink:type="simple">occi</abbrev> subequal (or <abbrev xmlns:xlink="http://www.w3.org/1999/xlink" xlink:title="inner occipital" id="ABBRID0EF4AG" xlink:type="simple">occi</abbrev> slightly longer) and ca. two-thirds to three-fourths length of <abbrev xmlns:xlink="http://www.w3.org/1999/xlink" xlink:title="inner vertical" id="ABBRID0EJ4AG" xlink:type="simple">vti</abbrev>; <abbrev xmlns:xlink="http://www.w3.org/1999/xlink" xlink:title="inner vertical" id="ABBRID0EN4AG" xlink:type="simple">vti</abbrev> normally thickest and longest of frontal setae; <abbrev xmlns:xlink="http://www.w3.org/1999/xlink" xlink:title="outer vertical" id="ABBRID0ER4AG" xlink:type="simple">vte</abbrev> and <abbrev xmlns:xlink="http://www.w3.org/1999/xlink" xlink:title="ocellar" id="ABBRID0EV4AG" xlink:type="simple">oc</abbrev> only slightly shorter than <abbrev xmlns:xlink="http://www.w3.org/1999/xlink" xlink:title="inner vertical" id="ABBRID0EZ4AG" xlink:type="simple">vti</abbrev>; 2 <abbrev xmlns:xlink="http://www.w3.org/1999/xlink" xlink:title="fronto-orbital" id="ABBRID0E44AG" xlink:type="simple">ors</abbrev>, posterior almost as long as <abbrev xmlns:xlink="http://www.w3.org/1999/xlink" xlink:title="outer vertical" id="ABBRID0EB5AG" xlink:type="simple">vte</abbrev> (or <abbrev xmlns:xlink="http://www.w3.org/1999/xlink" xlink:title="ocellar" id="ABBRID0EF5AG" xlink:type="simple">oc</abbrev>) and only slightly longer than anterior <abbrev xmlns:xlink="http://www.w3.org/1999/xlink" xlink:title="fronto-orbital" id="ABBRID0EJ5AG" xlink:type="simple">ors</abbrev>; 4 <abbrev xmlns:xlink="http://www.w3.org/1999/xlink" xlink:title="interfrontal" id="ABBRID0EN5AG" xlink:type="simple">ifr</abbrev>, none markedly enlarged, middle 2 pairs usually longer than posterior pair, foremost pair small, about ca. half the length of the previous pair; 1 microseta in front of anterior margin of frons, lateral to foremost <abbrev xmlns:xlink="http://www.w3.org/1999/xlink" xlink:title="interfrontal" id="ABBRID0ER5AG" xlink:type="simple">ifr</abbrev>; 4–6 minute <abbrev xmlns:xlink="http://www.w3.org/1999/xlink" xlink:title="additional" id="ABBRID0EV5AG" xlink:type="simple">ads</abbrev> inside and below <abbrev xmlns:xlink="http://www.w3.org/1999/xlink" xlink:title="fronto-orbital" id="ABBRID0EZ5AG" xlink:type="simple">ors</abbrev>; g small, ca. as long as foremost peristomal setula and 1 or 2 short setae behind it; <abbrev xmlns:xlink="http://www.w3.org/1999/xlink" xlink:title="vibrissa" id="ABBRID0E45AG" xlink:type="simple">vi</abbrev> robust, ca. as long as <abbrev xmlns:xlink="http://www.w3.org/1999/xlink" xlink:title="inner vertical" id="ABBRID0EB6AG" xlink:type="simple">vti</abbrev>; peristomal setulae (5–6) slightly longer than those in single postocular row; 3 postgenal setae, all relatively strong and curved. Frontal lunule of moderate length, well-developed, yellow and sparsely whitish microtomentose, slightly paler than anterior margin of frons. Face yellow, sparsely whitish microtomentose but facial cavities below antennae relatively shining; medial carina small, most distinct dorsally, below frontal lunule. Parafacialia darker than face, ochreous brown. Gena yellow, somewhat darkened only at vibrissal angle and very narrowly on ventral margin, all sparsely whitish microtomentose and rather dull. Postgena brown, sharply delimited from gena. Mouthparts ochreous to brownish including clypeus. Palpus yellowish, slender but distinctly clavate (Fig. <xref ref-type="fig" rid="F8">14</xref>), with ca. 5 dark setae (subapical longest) along ventral margin. Eye broadly suboval (9:8), of moderate size, with longest diameter ~ 6.0× as long as smallest genal height. Antenna brown (1<sup>st</sup> flagellomere) to dark brown (scape and pedicel); 1<sup>st</sup> flagellomere ca. as long as scape + pedicel, ellipsoid, with short greyish ciliation on apex (not longer than cilia on arista). Arista ~ 3.5× as long as antenna, shortly but densely ciliate.</p><p><bold><italic>Thorax</italic></bold> brown to pale brown (pleuron paler) and greyish brown microtomentose; mesonotum subshining, pleuron and scutellum more densely microtomentose and duller (Figs <xref ref-type="fig" rid="F7">12</xref>, <xref ref-type="fig" rid="F7">13</xref>). Mesonotum laterally (notopleural area) and posteriorly (in front of scutellum) paler, usually ochreous; scutellum also somewhat paler posteromedially. Thoracic pleuron with propleuron and sternopleuron largely pale brown to ochreous, other sclerites more or less ochreous margined. Scutellum large, transversely (8:5) rounded, trapezoidal, flat on disc. Thoracic chaetotaxy: mesonotal macrosetae relatively short and weak; 1 <abbrev xmlns:xlink="http://www.w3.org/1999/xlink" xlink:title="humeral" id="ABBRID0E66AG" xlink:type="simple">hu</abbrev> and 2 microsetae on humeral callus; 3 postsutural <abbrev xmlns:xlink="http://www.w3.org/1999/xlink" xlink:title="dorsocentral" id="ABBRID0EDABG" xlink:type="simple">dc</abbrev> but the foremost very small (less than twice as long as <abbrev xmlns:xlink="http://www.w3.org/1999/xlink" xlink:title="dorsocentral" id="ABBRID0EHABG" xlink:type="simple">dc</abbrev> microseta in front of it), the middle <abbrev xmlns:xlink="http://www.w3.org/1999/xlink" xlink:title="dorsocentral" id="ABBRID0ELABG" xlink:type="simple">dc</abbrev> weak, ca. half the length of posterior, the latter long, ca. as long as scutellum; 6 rows of <abbrev xmlns:xlink="http://www.w3.org/1999/xlink" xlink:title="acrostichal" id="ABBRID0EPABG" xlink:type="simple">ac</abbrev> microsetae on suture; medial prescutellar <abbrev xmlns:xlink="http://www.w3.org/1999/xlink" xlink:title="acrostichal" id="ABBRID0ETABG" xlink:type="simple">ac</abbrev> pair distinctly prolonged, only slightly shorter than middle <abbrev xmlns:xlink="http://www.w3.org/1999/xlink" xlink:title="dorsocentral" id="ABBRID0EXABG" xlink:type="simple">dc</abbrev>; 2 long <abbrev xmlns:xlink="http://www.w3.org/1999/xlink" xlink:title="scutellar" id="ABBRID0E2ABG" xlink:type="simple">sc</abbrev>, laterobasal ~ 1.3× as long as scutellum, apical (longest thoracic seta) ~ 1.4× as long as laterobasal; 2 <abbrev xmlns:xlink="http://www.w3.org/1999/xlink" xlink:title="sternopleural" id="ABBRID0E6ABG" xlink:type="simple">stpl</abbrev> but anterior reduced to very small setula, sometimes indistinct.</p><fig id="F8" position="float" orientation="portrait"><object-id xmlns:xlink="http://www.w3.org/1999/xlink" content-type="doi" xlink:type="simple">10.3897/zookeys.1132.94579.figures14-17</object-id><object-id xmlns:xlink="http://www.w3.org/1999/xlink" content-type="arpha" xlink:type="simple">BA94E23B-F4E2-56AE-A56F-F890E752F728</object-id><label>Figures 14–17.</label><caption><p><tp:taxon-name><tp:taxon-name-part taxon-name-part-type="genus" reg="Pullimosina">Pullimosina</tp:taxon-name-part> (<tp:taxon-name-part taxon-name-part-type="subgenus" reg="Pullimosina">Pullimosina</tp:taxon-name-part>) <tp:taxon-name-part taxon-name-part-type="species" reg="turfosa">turfosa</tp:taxon-name-part></tp:taxon-name> sp. nov. (holotype, paratypes) heads and wings <bold>14</bold> male head, frontally (holotype) <bold>15</bold> male right wing, dorsally (paratype) <bold>16</bold> female head, frontally (paratype) <bold>17</bold> female right wing, dorsally (paratype). Scale bars: 0.2 mm (<bold>14, 16</bold>); 0.1 mm (<bold>15, 17</bold>).</p></caption><graphic xmlns:xlink="http://www.w3.org/1999/xlink" xlink:href="zookeys-1132-001_article-94579__-g008.jpg" position="float" orientation="portrait" xlink:type="simple" id="oo_774333.jpg"><uri content-type="original_file" xlink:type="simple">https://binary.pensoft.net/fig/774333</uri></graphic></fig><p><bold><italic>Legs</italic></bold> brown to pale brown, coxae, trochanters and knees ochreous to yellow; fore coxa and all trochanters lightest, dirty yellow. Chaetotaxy: f<sub>1</sub> with a posterodorsal row of 6 or 7 shorter setae and a posteroventral row of 7 or 8 longer setae in addition to ventrobasal fine seta (Fig. <xref ref-type="fig" rid="F9">18</xref>). f<sub>2</sub> ventrally uniformly setulose but with 3 anterodorsal setae in distal third, including longest subapical seta (Fig. <xref ref-type="fig" rid="F9">20</xref>). t<sub>2</sub> (as in most European congeners) ventrally with 1 short and weak seta below middle (in distal two-fifths), 1 longer (but also relatively short) <abbrev xmlns:xlink="http://www.w3.org/1999/xlink" xlink:title="ventroapical seta on t2" id="ABBRID0E6CBG" xlink:type="simple">va</abbrev> seta and 1 small anteroapical seta (see Fig. <xref ref-type="fig" rid="F9">20</xref>); dorsally with only 4 setae, viz. 1 anterodorsal seta in proximal third, 1 anterodorsal seta in distal third, 1 long dorsal (most robust) seta in distal sixth and 1 small posterodorsal seta in distal fifth (Fig. <xref ref-type="fig" rid="F9">19</xref>). Hind leg, including f<sub>3</sub>, uniformly setulose. Ratio t<sub>2</sub>: mt<sub>2</sub> = 2.17–2.30 (holotype 2.17).</p><p><bold><italic>Wing</italic></bold> (Figs <xref ref-type="fig" rid="F8">15</xref>, <xref ref-type="fig" rid="F9">22</xref>) strongly reduced, only ca. twice as long as scutellum, racket-shaped, with brownish membrane, most darkened around R<sub>2+3</sub> and M; veins brown- to pale-pigmented. Distal radial and anal part of wing strongly reduced, thus R<sub>4+5</sub> and A<sub>1</sub> entirely absent. Basal part of C (= Cs<sub>1</sub>) well developed, including both breaks; distal part of C abbreviated (only Cs<sub>2</sub> developed) so that C only slightly produced beyond apex of R<sub>2+3</sub>. Subcosta absent but presence of humeral (h) cross-vein indicated by darkened stump in front of humeral break (Fig. <xref ref-type="fig" rid="F9">22</xref>). Basal stem of radial veins robust but R<sub>1</sub> short, pale pigmented and poorly visible (Fig. <xref ref-type="fig" rid="F8">15</xref>); R<sub>2+3</sub> dark brown, very slightly to distinctly upcurved to C. M present, dark brown, forming anterior remnant of discal cell (Figs <xref ref-type="fig" rid="F8">15</xref>, <xref ref-type="fig" rid="F9">22</xref>); CuA<sub>1</sub> strongly reduced, only indicated by a darkening near base of M. Anal lobe and hence also A<sub>1</sub> absent; alula distinct but very narrow. Wing measurements: length 0.36–0.52 (holotype 0.52) mm, width 0.18–0.26 (holotype 0.26) mm, Cs<sub>1</sub>: Cs<sub>2</sub> = 1.80–2.27 (holotype 1.80). Haltere present but strongly reduced (see Fig. <xref ref-type="fig" rid="F7">12</xref>), with knob entirely absent and stem shortened (length of haltere remnant 0.09–0.11 mm), dirty yellow.</p><p><bold><italic>Abdomen</italic></bold> (Figs <xref ref-type="fig" rid="F7">12</xref>, <xref ref-type="fig" rid="F7">13</xref>) darker brown dorsally, paler (mainly anteriorly) brown ventrally. Preabdominal terga broad, transversely suboblong, and relatively shining because of sparse greyish brown microtomentum. <abbrev xmlns:xlink="http://www.w3.org/1999/xlink" xlink:title="abdominal terga 2" id="ABBRID0EBGBG" xlink:type="simple">T2</abbrev>–<abbrev xmlns:xlink="http://www.w3.org/1999/xlink" xlink:title="abdominal terga 5" id="ABBRID0EFGBG" xlink:type="simple">T5</abbrev> sparsely but relatively long-setose, with longest setae in posterior corners and margins. <abbrev xmlns:xlink="http://www.w3.org/1999/xlink" xlink:title="abdominal terga 1" id="ABBRID0EJGBG" xlink:type="simple">T1</abbrev>+2 largest tergum, ~ 1.5× as long as <abbrev xmlns:xlink="http://www.w3.org/1999/xlink" xlink:title="abdominal terga 3" id="ABBRID0ENGBG" xlink:type="simple">T3</abbrev>, simply sclerotized (without medial depression) but original <abbrev xmlns:xlink="http://www.w3.org/1999/xlink" xlink:title="abdominal terga 1" id="ABBRID0ERGBG" xlink:type="simple">T1</abbrev> pale brown to ochreous and distinctly delimited from original <abbrev xmlns:xlink="http://www.w3.org/1999/xlink" xlink:title="abdominal terga 2" id="ABBRID0EVGBG" xlink:type="simple">T2</abbrev> (being dark brown) by a transverse wrinkle. <abbrev xmlns:xlink="http://www.w3.org/1999/xlink" xlink:title="abdominal terga 3" id="ABBRID0EZGBG" xlink:type="simple">T3</abbrev>‒<abbrev xmlns:xlink="http://www.w3.org/1999/xlink" xlink:title="abdominal terga 5" id="ABBRID0E4GBG" xlink:type="simple">T5</abbrev> subequal in length but becoming slightly narrower posteriorly, <abbrev xmlns:xlink="http://www.w3.org/1999/xlink" xlink:title="abdominal terga 5" id="ABBRID0EBHBG" xlink:type="simple">T5</abbrev> smallest. Preabdominal sterna: <abbrev xmlns:xlink="http://www.w3.org/1999/xlink" xlink:title="abdominal sterna 1" id="ABBRID0EFHBG" xlink:type="simple">S1</abbrev>+2 small, reduced to pale and bare poorly delimited sclerite; <abbrev xmlns:xlink="http://www.w3.org/1999/xlink" xlink:title="abdominal sterna 3" id="ABBRID0EJHBG" xlink:type="simple">S3</abbrev> and <abbrev xmlns:xlink="http://www.w3.org/1999/xlink" xlink:title="abdominal sterna 4" id="ABBRID0ENHBG" xlink:type="simple">S4</abbrev> subequal in length, relatively large and broad (becoming wider posteriorly), brown and well-sclerotized; both <abbrev xmlns:xlink="http://www.w3.org/1999/xlink" xlink:title="abdominal sterna 3" id="ABBRID0ERHBG" xlink:type="simple">S3</abbrev> and <abbrev xmlns:xlink="http://www.w3.org/1999/xlink" xlink:title="abdominal sterna 4" id="ABBRID0EVHBG" xlink:type="simple">S4</abbrev> transversely trapezoidal, narrower anteriorly, but <abbrev xmlns:xlink="http://www.w3.org/1999/xlink" xlink:title="abdominal sterna 3" id="ABBRID0EZHBG" xlink:type="simple">S3</abbrev> distinctly smaller than <abbrev xmlns:xlink="http://www.w3.org/1999/xlink" xlink:title="abdominal sterna 4" id="ABBRID0E4HBG" xlink:type="simple">S4</abbrev>, the latter smaller and narrower than <abbrev xmlns:xlink="http://www.w3.org/1999/xlink" xlink:title="abdominal sterna 5" id="ABBRID0EBIBG" xlink:type="simple">S5</abbrev>. <abbrev xmlns:xlink="http://www.w3.org/1999/xlink" xlink:title="abdominal sterna 3" id="ABBRID0EFIBG" xlink:type="simple">S3</abbrev> and <abbrev xmlns:xlink="http://www.w3.org/1999/xlink" xlink:title="abdominal sterna 4" id="ABBRID0EJIBG" xlink:type="simple">S4</abbrev> with shorter and finer setae than adjacent terga. <abbrev xmlns:xlink="http://www.w3.org/1999/xlink" xlink:title="abdominal sterna 5" id="ABBRID0ENIBG" xlink:type="simple">S5</abbrev> (Fig. <xref ref-type="fig" rid="F10">23</xref>) darker brown than <abbrev xmlns:xlink="http://www.w3.org/1999/xlink" xlink:title="abdominal sterna 3" id="ABBRID0EVIBG" xlink:type="simple">S3</abbrev> or <abbrev xmlns:xlink="http://www.w3.org/1999/xlink" xlink:title="abdominal sterna 4" id="ABBRID0EZIBG" xlink:type="simple">S4</abbrev>, more transverse, slightly asymmetrical (longer on left), with short posterior submembranous, unpigmented and finely haired margin and with a transverse group of robust setae, those in the middle particularly thickened, spine-like. Postabdominal sclerites <abbrev xmlns:xlink="http://www.w3.org/1999/xlink" xlink:title="abdominal sterna 6" id="ABBRID0E4IBG" xlink:type="simple">S6</abbrev>+7 and <abbrev xmlns:xlink="http://www.w3.org/1999/xlink" xlink:title="abdominal sterna 8" id="ABBRID0EBJBG" xlink:type="simple">S8</abbrev> forming a relatively long complex synsclerite situated left ventrolaterally to dorsolaterally (Fig. <xref ref-type="fig" rid="F10">23</xref>). <abbrev xmlns:xlink="http://www.w3.org/1999/xlink" xlink:title="abdominal sterna 6" id="ABBRID0EJJBG" xlink:type="simple">S6</abbrev>+7 strongly asymmetrical, with various projections and placed ventrolaterally to laterally; <abbrev xmlns:xlink="http://www.w3.org/1999/xlink" xlink:title="abdominal sterna 8" id="ABBRID0ENJBG" xlink:type="simple">S8</abbrev> less asymmetrical and situated more dorsally. Synsclerite <abbrev xmlns:xlink="http://www.w3.org/1999/xlink" xlink:title="abdominal sterna 6" id="ABBRID0ERJBG" xlink:type="simple">S6</abbrev>+7 with original <abbrev xmlns:xlink="http://www.w3.org/1999/xlink" xlink:title="abdominal sterna 6" id="ABBRID0EVJBG" xlink:type="simple">S6</abbrev> attenuated right ventrally and bearing a distinctive subtriangular posteromedial (in medial axis of abdomen) process (Fig. <xref ref-type="fig" rid="F10">23</xref>), left ventrally dilated, without setae; original <abbrev xmlns:xlink="http://www.w3.org/1999/xlink" xlink:title="abdominal sterna 7" id="ABBRID0E4JBG" xlink:type="simple">S7</abbrev> ventrolaterally incised and with unusual slender T-shaped projection arising near this incision and directed right medially/internally (Fig. <xref ref-type="fig" rid="F10">23</xref>); left compact part of <abbrev xmlns:xlink="http://www.w3.org/1999/xlink" xlink:title="abdominal sterna 7" id="ABBRID0EFKBG" xlink:type="simple">S7</abbrev> with 2 pairs of relatively long and stout setae. <abbrev xmlns:xlink="http://www.w3.org/1999/xlink" xlink:title="abdominal sterna 8" id="ABBRID0EJKBG" xlink:type="simple">S8</abbrev> relatively simple, saddle-shaped, with only a few (3–5) shorter setae, mainly situated at posterior margin.</p><fig id="F9" position="float" orientation="portrait"><object-id xmlns:xlink="http://www.w3.org/1999/xlink" content-type="doi" xlink:type="simple">10.3897/zookeys.1132.94579.figures18-22</object-id><object-id xmlns:xlink="http://www.w3.org/1999/xlink" content-type="arpha" xlink:type="simple">D6B08E2A-A9A0-5B2A-B251-5C943E5CE88E</object-id><label>Figures 18–22.</label><caption><p><tp:taxon-name><tp:taxon-name-part taxon-name-part-type="genus" reg="Pullimosina">Pullimosina</tp:taxon-name-part> (<tp:taxon-name-part taxon-name-part-type="subgenus" reg="Pullimosina">Pullimosina</tp:taxon-name-part>) <tp:taxon-name-part taxon-name-part-type="species" reg="turfosa">turfosa</tp:taxon-name-part></tp:taxon-name> sp. nov. (paratypes) <bold>18</bold> male fore leg without tarsus, posteriorly <bold>19</bold> male mid tibia, dorsally <bold>20</bold> male mid femur, tibia and basitarsus, anteriorly <bold>21</bold> female mid tibia and basitarsus, anteriorly <bold>22</bold> male right wing, dorsally. Scale bars: 0.2 mm (<bold>18–21</bold>); 0.1 mm (<bold>22</bold>).</p></caption><graphic xmlns:xlink="http://www.w3.org/1999/xlink" xlink:href="zookeys-1132-001_article-94579__-g009.jpg" position="float" orientation="portrait" xlink:type="simple" id="oo_774334.jpg"><uri content-type="original_file" xlink:type="simple">https://binary.pensoft.net/fig/774334</uri></graphic></fig><fig id="F10" position="float" orientation="portrait"><object-id xmlns:xlink="http://www.w3.org/1999/xlink" content-type="doi" xlink:type="simple">10.3897/zookeys.1132.94579.figures23-26</object-id><object-id xmlns:xlink="http://www.w3.org/1999/xlink" content-type="arpha" xlink:type="simple">863DD8B5-2C14-5162-9AC6-5915C9ED535B</object-id><label>Figures 23–26.</label><caption><p><tp:taxon-name><tp:taxon-name-part taxon-name-part-type="genus" reg="Pullimosina">Pullimosina</tp:taxon-name-part> (<tp:taxon-name-part taxon-name-part-type="subgenus" reg="Pullimosina">Pullimosina</tp:taxon-name-part>) <tp:taxon-name-part taxon-name-part-type="species" reg="turfosa">turfosa</tp:taxon-name-part></tp:taxon-name> sp. nov. (male paratype) <bold>23</bold><abbrev xmlns:xlink="http://www.w3.org/1999/xlink" xlink:title="abdominal sterna 5" id="ABBRID0EOMBG" xlink:type="simple">S5</abbrev> and postabdominal sclerites, ventrally <bold>24</bold> gonostylus, laterally <bold>25</bold> external genitalia, caudally <bold>26</bold> ditto, laterally. Scale bars: 0.1 mm (<bold>23, 25, 26</bold>); 0.05 mm (<bold>24</bold>). Abbreviations: <abbrev xmlns:xlink="http://www.w3.org/1999/xlink" xlink:title="cercus" id="ABBRID0E3MBG" xlink:type="simple">ce</abbrev> – cercus, <abbrev xmlns:xlink="http://www.w3.org/1999/xlink" xlink:title="distiphallus" id="ABBRID0EANBG" xlink:type="simple">dp</abbrev> – distiphallus, <abbrev xmlns:xlink="http://www.w3.org/1999/xlink" xlink:title="epandrium" id="ABBRID0EENBG" xlink:type="simple">ep</abbrev> – epandrium, <abbrev xmlns:xlink="http://www.w3.org/1999/xlink" xlink:title="gonostylus" id="ABBRID0EINBG" xlink:type="simple">gs</abbrev> – gonostylus, <abbrev xmlns:xlink="http://www.w3.org/1999/xlink" xlink:title="hypandrium" id="ABBRID0EMNBG" xlink:type="simple">hy</abbrev> – hypandrium, <abbrev xmlns:xlink="http://www.w3.org/1999/xlink" xlink:title="medandrium" id="ABBRID0EQNBG" xlink:type="simple">ma</abbrev> – medandrium, <abbrev xmlns:xlink="http://www.w3.org/1999/xlink" xlink:title="postgonite" id="ABBRID0EUNBG" xlink:type="simple">pg</abbrev> – postgonite, <abbrev xmlns:xlink="http://www.w3.org/1999/xlink" xlink:title="phallapodeme" id="ABBRID0EYNBG" xlink:type="simple">pha</abbrev> – phallapodeme, S – sternum.</p></caption><graphic xmlns:xlink="http://www.w3.org/1999/xlink" xlink:href="zookeys-1132-001_article-94579__-g010.jpg" position="float" orientation="portrait" xlink:type="simple" id="oo_774335.jpg"><uri content-type="original_file" xlink:type="simple">https://binary.pensoft.net/fig/774335</uri></graphic></fig><p><bold><italic>Genitalia</italic></bold>: Epandrium (Figs <xref ref-type="fig" rid="F10">25</xref>, <xref ref-type="fig" rid="F10">26</xref>) of medium length and width, very slightly asymmetrical in caudal view (Fig. <xref ref-type="fig" rid="F10">25</xref>), rather uniformly setose (longest setae postero­ventrally but sometimes also 1 dorsolateral seta enlarged). Anal fissure not large, roughly hexagonal, higher than wide (Fig. <xref ref-type="fig" rid="F10">25</xref>). Cerci short, fused with epandrium and medially forming subanal plate being ventromedially deeply narrowly incised (Fig. <xref ref-type="fig" rid="F10">25</xref>); each cercus with 1 longer and 2 or 3 short setae, micropubescent. Medandrium subquadrate in caudal view but its posterior part Y-shaped, hence ventrally narrowed (Fig. <xref ref-type="fig" rid="F10">25</xref>), posteromedially fused with cerci and posteroventrally movably connected with gonostyli. Hypandrium roughly Y-shaped in dorsal view, with simple anteromedial rod-like apodeme, relatively robust paired lateral sclerites, and more medially with small sclerites connecting hypandrium with postgonites via remnants of pregonites. Gonostylus (Figs <xref ref-type="fig" rid="F10">24–26</xref>) very distinctive, of unusual (in <italic><tp:taxon-name><tp:taxon-name-part taxon-name-part-type="genus" reg="Pullimosina">Pullimosina</tp:taxon-name-part></tp:taxon-name></italic>) shape: dorsally with small and low lateral part overgrown with a tuft of long sinuous setae and some micropubescence; anteroventrally (and more medially) protruding into a slender and long, slightly bent, apically blunt and shortly setulose projection. Aedeagal complex (Figs <xref ref-type="fig" rid="F11">27–30</xref>). Phallapodeme distinctly longer and more robust than hypandrial apodeme, with well-developed dorsal keel. Aedeagus composed of compact, laterally flattened phallophore (Figs <xref ref-type="fig" rid="F11">27</xref>, <xref ref-type="fig" rid="F11">28</xref>) and relatively short distiphallus. Distiphallus basally with slender arcuate sclerite bent on lateral sides (Figs <xref ref-type="fig" rid="F11">27</xref>, <xref ref-type="fig" rid="F11">28</xref>) and dilated ventrally; the latter dorsally connected with slender sclerite projecting anteriorly where bearing small wing-like processes and longer medial projection almost reaching apex of distiphallus (Fig. <xref ref-type="fig" rid="F11">27</xref>); distal part of distiphallus formed by large trough-like lateroventral sclerite and by a pair of apical dorsal sclerites, each of which having a group of 4 or 5 short dark spines attached laterally (Figs <xref ref-type="fig" rid="F11">27</xref>, <xref ref-type="fig" rid="F11">28</xref>). Postgonite (Fig. <xref ref-type="fig" rid="F11">29</xref>) relatively large (somewhat longer than distiphallus) but simple, wider proximally and gradually tapered distally, slightly bent and with acute apex, with only 2 or 3 microsetae anteriorly and posteriorly in distal half and fourth, respectively. Remnant of pregonite (Figs <xref ref-type="fig" rid="F11">29</xref>, <xref ref-type="fig" rid="F11">30</xref>) forming small but distinct and separate sclerite situated in anterodorsal emargination of postgonite, possessing distally 2 short blunt spines and 1 setula (see Fig. <xref ref-type="fig" rid="F11">30</xref>). Ejacapodeme reduced, represented by small and very slender, rod-like but proximally somewhat dilated, sclerite (Figs <xref ref-type="fig" rid="F11">27</xref>, <xref ref-type="fig" rid="F11">30</xref>).</p><p><bold>Female</bold> (Figs <xref ref-type="fig" rid="F12">31</xref>, <xref ref-type="fig" rid="F12">32</xref>). Similar to male unless mentioned otherwise below. Total body length 1.27–1.67 mm. Foremost <abbrev xmlns:xlink="http://www.w3.org/1999/xlink" xlink:title="interfrontal" id="ABBRID0EPRBG" xlink:type="simple">ifr</abbrev> more robust, often almost as long as other <abbrev xmlns:xlink="http://www.w3.org/1999/xlink" xlink:title="interfrontal" id="ABBRID0ETRBG" xlink:type="simple">ifr</abbrev> setae. t<sub>2</sub> with all macrosetae relatively longer, both ventrally (cf. ventroapical seta on Figs <xref ref-type="fig" rid="F9">20</xref> and <xref ref-type="fig" rid="F9">21</xref>) and dorsally. mt<sub>2</sub> relatively (compared to t<sub>2</sub>) longer (Fig. <xref ref-type="fig" rid="F9">21</xref>). Ratio t<sub>2</sub>: mt<sub>2</sub> = 1.92–2.09. Wing (Fig. <xref ref-type="fig" rid="F8">17</xref>) slightly shorter on the average and often with more cut apex. Remnant of haltere also shorter, only 0.06–0.08 mm long. Wing measurements: length 0.36–0.43 mm, width 0.19–0.25 mm, Cs<sub>1</sub>: Cs<sub>2</sub> = 2.14–3.00. Preabdominal terga somewhat shorter and more transverse (Fig. <xref ref-type="fig" rid="F12">32</xref>); <abbrev xmlns:xlink="http://www.w3.org/1999/xlink" xlink:title="abdominal terga 1" id="ABBRID0EZSBG" xlink:type="simple">T1</abbrev>+2 only slightly shorter than <abbrev xmlns:xlink="http://www.w3.org/1999/xlink" xlink:title="abdominal terga 3" id="ABBRID0E4SBG" xlink:type="simple">T3</abbrev>; <abbrev xmlns:xlink="http://www.w3.org/1999/xlink" xlink:title="abdominal terga 3" id="ABBRID0EBTBG" xlink:type="simple">T3</abbrev>–<abbrev xmlns:xlink="http://www.w3.org/1999/xlink" xlink:title="abdominal terga 5" id="ABBRID0EFTBG" xlink:type="simple">T5</abbrev> becoming distinctly narrower posteriorly but similarly setose as in male. Preabdominal sterna <abbrev xmlns:xlink="http://www.w3.org/1999/xlink" xlink:title="abdominal sterna 3" id="ABBRID0EJTBG" xlink:type="simple">S3</abbrev>–<abbrev xmlns:xlink="http://www.w3.org/1999/xlink" xlink:title="abdominal sterna 5" id="ABBRID0ENTBG" xlink:type="simple">S5</abbrev> sparsely and shortly setose, subequal in length and width. <abbrev xmlns:xlink="http://www.w3.org/1999/xlink" xlink:title="abdominal sterna 5" id="ABBRID0ERTBG" xlink:type="simple">S5</abbrev> unmodified, transversely suboblong, subequal to <abbrev xmlns:xlink="http://www.w3.org/1999/xlink" xlink:title="abdominal sterna 4" id="ABBRID0EVTBG" xlink:type="simple">S4</abbrev>; preabdominal sterna <abbrev xmlns:xlink="http://www.w3.org/1999/xlink" xlink:title="abdominal sterna 3" id="ABBRID0EZTBG" xlink:type="simple">S3</abbrev>–<abbrev xmlns:xlink="http://www.w3.org/1999/xlink" xlink:title="abdominal sterna 5" id="ABBRID0E4TBG" xlink:type="simple">S5</abbrev> brown, well sclerotized but paler than adjacent terga.</p><p><bold><italic>Postabdomen</italic></bold> (Figs <xref ref-type="fig" rid="F13">34–36</xref>) relatively short and broad, with sparsely setose sclerites, narrower than preabdomen at 5<sup>th</sup> segment. <abbrev xmlns:xlink="http://www.w3.org/1999/xlink" xlink:title="abdominal terga 6" id="ABBRID0EOUBG" xlink:type="simple">T6</abbrev> markedly narrower and only ca. half the length of <abbrev xmlns:xlink="http://www.w3.org/1999/xlink" xlink:title="abdominal terga 5" id="ABBRID0ESUBG" xlink:type="simple">T5</abbrev>, transverse, only slightly wider than <abbrev xmlns:xlink="http://www.w3.org/1999/xlink" xlink:title="abdominal sterna 6" id="ABBRID0EWUBG" xlink:type="simple">S6</abbrev>, with both lateral and posterior margins pale and setose in posterior half (Fig. <xref ref-type="fig" rid="F13">34</xref>), setae at posterior margin long; <abbrev xmlns:xlink="http://www.w3.org/1999/xlink" xlink:title="abdominal terga 7" id="ABBRID0E5UBG" xlink:type="simple">T7</abbrev> transversely suboblong, slightly shorter and seemingly narrower than <abbrev xmlns:xlink="http://www.w3.org/1999/xlink" xlink:title="abdominal terga 6" id="ABBRID0ECVBG" xlink:type="simple">T6</abbrev> because bent farther onto lateral side (see Fig. <xref ref-type="fig" rid="F13">36</xref>), with pale posterior margin and 8 setae in single row of setae in front of it. <abbrev xmlns:xlink="http://www.w3.org/1999/xlink" xlink:title="abdominal terga 8" id="ABBRID0EKVBG" xlink:type="simple">T8</abbrev> dorsomedially narrowly interrupted to form two lateral sclerites (Fig. <xref ref-type="fig" rid="F13">34</xref>), each dorsally shortened but ventrally expanded and longer than other postabdominal sclerites (Fig. <xref ref-type="fig" rid="F13">36</xref>) and bearing 1 long and a few short to small setae. <abbrev xmlns:xlink="http://www.w3.org/1999/xlink" xlink:title="abdominal terga 10" id="ABBRID0EWVBG" xlink:type="simple">T10</abbrev> transversely pentagonal, distinctly wider than long, pale-pigmented, finely sparsely micropubescent and with a pair of relatively distant setae (see Fig. <xref ref-type="fig" rid="F13">34</xref>). <abbrev xmlns:xlink="http://www.w3.org/1999/xlink" xlink:title="abdominal sterna 6" id="ABBRID0E5VBG" xlink:type="simple">S6</abbrev> slightly narrower but distinctly (0.7× as long as) shorter than <abbrev xmlns:xlink="http://www.w3.org/1999/xlink" xlink:title="abdominal sterna 5" id="ABBRID0ECWBG" xlink:type="simple">S5</abbrev>, and only slightly wider and more setulose than <abbrev xmlns:xlink="http://www.w3.org/1999/xlink" xlink:title="abdominal sterna 7" id="ABBRID0EGWBG" xlink:type="simple">S7</abbrev> (Fig. <xref ref-type="fig" rid="F13">35</xref>). <abbrev xmlns:xlink="http://www.w3.org/1999/xlink" xlink:title="abdominal sterna 7" id="ABBRID0EOWBG" xlink:type="simple">S7</abbrev> simple, transversely suboblong (as is <abbrev xmlns:xlink="http://www.w3.org/1999/xlink" xlink:title="abdominal sterna 6" id="ABBRID0ESWBG" xlink:type="simple">S6</abbrev>), slightly wider than <abbrev xmlns:xlink="http://www.w3.org/1999/xlink" xlink:title="abdominal terga 6" id="ABBRID0EWWBG" xlink:type="simple">T6</abbrev>, with setae only at pale posterior margin. <abbrev xmlns:xlink="http://www.w3.org/1999/xlink" xlink:title="abdominal sterna 8" id="ABBRID0E1WBG" xlink:type="simple">S8</abbrev> (Figs <xref ref-type="fig" rid="F13">35</xref>, <xref ref-type="fig" rid="F13">37</xref>) transversely subellipsoid, much larger than <abbrev xmlns:xlink="http://www.w3.org/1999/xlink" xlink:title="abdominal sterna 10" id="ABBRID0EGXBG" xlink:type="simple">S10</abbrev> (in largest extension view, see Fig. <xref ref-type="fig" rid="F13">37</xref>), somewhat convex in the middle, posteriorly more rounded than anteriorly, with only 4 or 6 short setae centrally but with distinctive micropubescence. Additional sclerite unusual, situated behind and partly under <abbrev xmlns:xlink="http://www.w3.org/1999/xlink" xlink:title="abdominal sterna 8" id="ABBRID0EOXBG" xlink:type="simple">S8</abbrev> (its anterior part overlapped by <abbrev xmlns:xlink="http://www.w3.org/1999/xlink" xlink:title="abdominal sterna 8" id="ABBRID0ESXBG" xlink:type="simple">S8</abbrev>, cf. Fig. <xref ref-type="fig" rid="F13">36</xref>, <abbrev xmlns:xlink="http://www.w3.org/1999/xlink" xlink:title="additional sclerite" id="ABBRID0E1XBG" xlink:type="simple">asc</abbrev>), narrowly trapezoidal but anteriorly membranous and hence its anterior margin undefined, largely bare, with only 4 setulae at posterior margin (Fig. <xref ref-type="fig" rid="F13">37</xref>). <abbrev xmlns:xlink="http://www.w3.org/1999/xlink" xlink:title="abdominal sterna 10" id="ABBRID0ECYBG" xlink:type="simple">S10</abbrev> slightly more than half length of <abbrev xmlns:xlink="http://www.w3.org/1999/xlink" xlink:title="abdominal sterna 8" id="ABBRID0EGYBG" xlink:type="simple">S8</abbrev>, transversely pentagonal, pale pigmented, micropubescent and setulose only in posterior third, posteromedially with a pair of longer setae (Fig. <xref ref-type="fig" rid="F13">35</xref>). Spectacles-shaped sclerite (= sclerotization of female genital chamber) oriented rather vertically (Fig. <xref ref-type="fig" rid="F13">38</xref>, see in situ, Fig. <xref ref-type="fig" rid="F13">36</xref>), with rings of moderate size and its medial anterior sclerotization relatively complex (Fig. <xref ref-type="fig" rid="F13">39</xref>). Spermathecae 2+1 (Figs <xref ref-type="fig" rid="F13">33</xref>, <xref ref-type="fig" rid="F13">39</xref>), blackish brown; body of single spermatheca distinctly larger than those of paired ones; each spermatheca of relatively robust tyre-shaped form, most resembling those of <italic><tp:taxon-name><tp:taxon-name-part taxon-name-part-type="genus" reg="Pullimosina">P.</tp:taxon-name-part><tp:taxon-name-part taxon-name-part-type="species" reg="moesta">moesta</tp:taxon-name-part></tp:taxon-name></italic> (Villeneuve, 1918), with plain surface, terminal invagination somewhat widened internally and terminal parts of ducts well-sclerotized, slightly conically dilated towards insertion and ca. as long as body of spermatheca. Cerci (Figs <xref ref-type="fig" rid="F13">34–36</xref>) short but not robust, tapered both towards base and terminal seta, micropubescent, each with 4 or 5 setae, apical one longest (slightly longer than cercus) and sinuate as also is the shorter dorsopreapical seta.</p><fig id="F11" position="float" orientation="portrait"><object-id xmlns:xlink="http://www.w3.org/1999/xlink" content-type="doi" xlink:type="simple">10.3897/zookeys.1132.94579.figures27-30</object-id><object-id xmlns:xlink="http://www.w3.org/1999/xlink" content-type="arpha" xlink:type="simple">B3C85822-9839-5535-872E-66D7AC109BB0</object-id><label>Figures 27–30.</label><caption><p><tp:taxon-name><tp:taxon-name-part taxon-name-part-type="genus" reg="Pullimosina">Pullimosina</tp:taxon-name-part> (<tp:taxon-name-part taxon-name-part-type="subgenus" reg="Pullimosina">Pullimosina</tp:taxon-name-part>) <tp:taxon-name-part taxon-name-part-type="species" reg="turfosa">turfosa</tp:taxon-name-part></tp:taxon-name> sp. nov. (male paratype) <bold>27</bold> aedeagus (phallus) dorsally <bold>28</bold> ditto, laterally <bold>29</bold> aedeagal complex, laterally <bold>30</bold> pregonite (enlarged), laterally. Scale bars 0.05 mm (27-29), 0.02 mm (30). Abbreviations: <abbrev xmlns:xlink="http://www.w3.org/1999/xlink" xlink:title="distiphallus" id="ABBRID0EP1BG" xlink:type="simple">dp</abbrev> – distiphallus, <abbrev xmlns:xlink="http://www.w3.org/1999/xlink" xlink:title="ejacapodeme" id="ABBRID0ET1BG" xlink:type="simple">ea</abbrev> – ejacapodeme, <abbrev xmlns:xlink="http://www.w3.org/1999/xlink" xlink:title="postgonite" id="ABBRID0EX1BG" xlink:type="simple">pg</abbrev> – postgonite, <abbrev xmlns:xlink="http://www.w3.org/1999/xlink" xlink:title="phallapodeme" id="ABBRID0E21BG" xlink:type="simple">pha</abbrev> – phallapodeme, <abbrev xmlns:xlink="http://www.w3.org/1999/xlink" xlink:title="phallophore" id="ABBRID0E61BG" xlink:type="simple">pp</abbrev> – phallophore, <abbrev xmlns:xlink="http://www.w3.org/1999/xlink" xlink:title="pregonite" id="ABBRID0ED2BG" xlink:type="simple">prg</abbrev> – pregonite.</p></caption><graphic xmlns:xlink="http://www.w3.org/1999/xlink" xlink:href="zookeys-1132-001_article-94579__-g011.jpg" position="float" orientation="portrait" xlink:type="simple" id="oo_774336.jpg"><uri content-type="original_file" xlink:type="simple">https://binary.pensoft.net/fig/774336</uri></graphic></fig><fig id="F12" position="float" orientation="portrait"><object-id xmlns:xlink="http://www.w3.org/1999/xlink" content-type="doi" xlink:type="simple">10.3897/zookeys.1132.94579.figures31-32</object-id><object-id xmlns:xlink="http://www.w3.org/1999/xlink" content-type="arpha" xlink:type="simple">53B9044E-D463-524E-AE76-1D8EE28E9642</object-id><label>Figures 31–32.</label><caption><p><tp:taxon-name><tp:taxon-name-part taxon-name-part-type="genus" reg="Pullimosina">Pullimosina</tp:taxon-name-part> (<tp:taxon-name-part taxon-name-part-type="subgenus" reg="Pullimosina">Pullimosina</tp:taxon-name-part>) <tp:taxon-name-part taxon-name-part-type="species" reg="turfosa">turfosa</tp:taxon-name-part></tp:taxon-name> sp. nov. (female paratype) <bold>31</bold> whole body, dorsally <bold>32</bold> ditto, laterally. Scale bar: 0.5 mm.</p></caption><graphic xmlns:xlink="http://www.w3.org/1999/xlink" xlink:href="zookeys-1132-001_article-94579__-g012.jpg" position="float" orientation="portrait" xlink:type="simple" id="oo_774337.jpg"><uri content-type="original_file" xlink:type="simple">https://binary.pensoft.net/fig/774337</uri></graphic></fig></tp:treatment-sec><tp:treatment-sec sec-type="remarks" id="SECID0EL3BG"><title>Remarks.</title><p>Despite a number of peculiarities in the male and female terminalia and unusual reduction of wing venation, <italic><tp:taxon-name><tp:taxon-name-part taxon-name-part-type="genus" reg="Pullimosina">Pullimosina</tp:taxon-name-part><tp:taxon-name-part taxon-name-part-type="species" reg="turfosa">turfosa</tp:taxon-name-part></tp:taxon-name></italic> sp. nov. clearly is a representative of the subgenus <tp:taxon-name><tp:taxon-name-part taxon-name-part-type="genus" reg="Pullimosina"/><tp:taxon-name-part taxon-name-part-type="subgenus" reg="Pullimosina">Pullimosina</tp:taxon-name-part></tp:taxon-name> s. str. (<xref ref-type="bibr" rid="B56">Roháček 1983</xref>; <xref ref-type="bibr" rid="B28">Marshall 1986</xref>). However, it proved not to be closely related to any other described European (or Palaearctic) species of this subgenus (cf. <xref ref-type="bibr" rid="B38">Papp 1973</xref>; <xref ref-type="bibr" rid="B56">Roháček 1983</xref>; <xref ref-type="bibr" rid="B22">Hayashi 2006</xref>; <xref ref-type="bibr" rid="B76">Su 2011</xref>; <xref ref-type="bibr" rid="B77">Su et al. 2013</xref>; <xref ref-type="bibr" rid="B65">Roháček 2019</xref>). Based on structures of its male and female terminalia it surely belongs to the <italic><tp:taxon-name><tp:taxon-name-part taxon-name-part-type="genus" reg="Pullimosina">Pullimosina</tp:taxon-name-part><tp:taxon-name-part taxon-name-part-type="species" reg="antennata">antennata</tp:taxon-name-part></tp:taxon-name></italic> group (as defined by <xref ref-type="bibr" rid="B28">Marshall 1986</xref>). Note: this group should be re-named to <italic><tp:taxon-name><tp:taxon-name-part taxon-name-part-type="genus" reg="Pullimosina">P.</tp:taxon-name-part><tp:taxon-name-part taxon-name-part-type="species" reg="moesta">moesta</tp:taxon-name-part></tp:taxon-name></italic> group because <italic><tp:taxon-name><tp:taxon-name-part taxon-name-part-type="genus" reg="Pullimosina">P.</tp:taxon-name-part><tp:taxon-name-part taxon-name-part-type="species" reg="antennata">antennata</tp:taxon-name-part></tp:taxon-name></italic> (Duda, 1918) is a junior synonym of <italic><tp:taxon-name><tp:taxon-name-part taxon-name-part-type="genus" reg="Pullimosina">P.</tp:taxon-name-part><tp:taxon-name-part taxon-name-part-type="species" reg="moesta">moesta</tp:taxon-name-part></tp:taxon-name></italic> (Villeneuve, 1918), see <xref ref-type="bibr" rid="B62">Roháček (2001)</xref> and <xref ref-type="bibr" rid="B70">Roháček et al. (2001)</xref>. <italic><tp:taxon-name><tp:taxon-name-part taxon-name-part-type="genus" reg="Pullimosina">Pullimosina</tp:taxon-name-part><tp:taxon-name-part taxon-name-part-type="species" reg="turfosa">turfosa</tp:taxon-name-part></tp:taxon-name></italic> shares all synapomorphic characters defining this group (cf. <xref ref-type="bibr" rid="B28">Marshall 1986</xref>: fig. 100), viz. the densely and long setose gonostylus, the distiphallus with spinose or toothed distal sclerites and a well-developed additional sclerite between female <abbrev xmlns:xlink="http://www.w3.org/1999/xlink" xlink:title="abdominal sterna 8" id="ABBRID0ENAAI" xlink:type="simple">S8</abbrev> and <abbrev xmlns:xlink="http://www.w3.org/1999/xlink" xlink:title="abdominal sterna 10" id="ABBRID0ERAAI" xlink:type="simple">S10</abbrev>, except for his character 11 (middle interfrontal setae cruciate). Surprisingly, <italic><tp:taxon-name><tp:taxon-name-part taxon-name-part-type="genus" reg="Pullimosina">P.</tp:taxon-name-part><tp:taxon-name-part taxon-name-part-type="species" reg="turfosa">turfosa</tp:taxon-name-part></tp:taxon-name></italic> appears to have the male terminalia most similar to those of the macropterous Nearctic species <italic><tp:taxon-name><tp:taxon-name-part taxon-name-part-type="genus" reg="Pullimosina">P.</tp:taxon-name-part><tp:taxon-name-part taxon-name-part-type="species" reg="vockerothi">vockerothi</tp:taxon-name-part></tp:taxon-name></italic> Marshall, 1986. The shared characters include (1) male <abbrev xmlns:xlink="http://www.w3.org/1999/xlink" xlink:title="abdominal sterna 6" id="ABBRID0ELBAI" xlink:type="simple">S6</abbrev> with a ventromedial process (Fig. <xref ref-type="fig" rid="F10">23</xref>, cf. <xref ref-type="bibr" rid="B28">Marshall 1986</xref>: fig. 79), (2) the gonostylus with long and slender anteroventral projection (Fig. <xref ref-type="fig" rid="F10">24</xref>, cf. <xref ref-type="bibr" rid="B28">Marshall 1986</xref>: fig. 77), and (3) similar shape of postgonite (Fig. <xref ref-type="fig" rid="F11">30</xref>, cf. <xref ref-type="bibr" rid="B28">Marshall 1986</xref>: fig. 78). The former two features (1, 2) could be considered synapomorphic and demonstrating a closer relationship of these species. Additionally, the female <abbrev xmlns:xlink="http://www.w3.org/1999/xlink" xlink:title="abdominal terga 8" id="ABBRID0EHCAI" xlink:type="simple">T8</abbrev> and the spectacles-shaped sclerite seem to be similarly formed in <italic><tp:taxon-name><tp:taxon-name-part taxon-name-part-type="genus" reg="Pullimosina">P.</tp:taxon-name-part><tp:taxon-name-part taxon-name-part-type="species" reg="vockerothi">vockerothi</tp:taxon-name-part></tp:taxon-name></italic> and <italic><tp:taxon-name><tp:taxon-name-part taxon-name-part-type="genus" reg="Pullimosina">P.</tp:taxon-name-part><tp:taxon-name-part taxon-name-part-type="species" reg="turfosa">turfosa</tp:taxon-name-part></tp:taxon-name></italic> (Figs <xref ref-type="fig" rid="F13">34</xref>, <xref ref-type="fig" rid="F13">39</xref>, cf. <xref ref-type="bibr" rid="B28">Marshall 1986</xref>: figs 38, 40) but <abbrev xmlns:xlink="http://www.w3.org/1999/xlink" xlink:title="abdominal terga 8" id="ABBRID0ENDAI" xlink:type="simple">T8</abbrev> in <italic><tp:taxon-name><tp:taxon-name-part taxon-name-part-type="genus" reg="Pullimosina">P.</tp:taxon-name-part><tp:taxon-name-part taxon-name-part-type="species" reg="vockerothi">vockerothi</tp:taxon-name-part></tp:taxon-name></italic> has a small medial strip-like sclerite in addition to large lateral sclerites and the female <abbrev xmlns:xlink="http://www.w3.org/1999/xlink" xlink:title="abdominal sterna 8" id="ABBRID0E3DAI" xlink:type="simple">S8</abbrev> and additional (acs) sclerite are markedly different in the shape and chaetotaxy (Fig. <xref ref-type="fig" rid="F13">37</xref>, cf. <xref ref-type="bibr" rid="B28">Marshall 1986</xref>: fig. 39). There are also distinct differences in the armature of the male <abbrev xmlns:xlink="http://www.w3.org/1999/xlink" xlink:title="abdominal sterna 5" id="ABBRID0EIEAI" xlink:type="simple">S5</abbrev> (Fig. <xref ref-type="fig" rid="F10">23</xref>, cf. <xref ref-type="bibr" rid="B28">Marshall 1986</xref>: fig. 79), shape of the gonostylus (having basal part very small and anteroventral projection simple in <italic><tp:taxon-name><tp:taxon-name-part taxon-name-part-type="genus" reg="Pullimosina">P.</tp:taxon-name-part><tp:taxon-name-part taxon-name-part-type="species" reg="turfosa">turfosa</tp:taxon-name-part></tp:taxon-name></italic>: Fig. <xref ref-type="fig" rid="F10">24</xref>, cf. <xref ref-type="bibr" rid="B28">Marshall 1986</xref>: fig. 77) and detailed structure of the distiphallus (Fig. <xref ref-type="fig" rid="F11">28</xref>, cf. <xref ref-type="bibr" rid="B28">Marshall 1986</xref>: fig. 78).</p><p><italic><tp:taxon-name><tp:taxon-name-part taxon-name-part-type="genus" reg="Pullimosina">Pullimosina</tp:taxon-name-part><tp:taxon-name-part taxon-name-part-type="species" reg="turfosa">turfosa</tp:taxon-name-part></tp:taxon-name></italic> can be most easily recognized from all Holarctic <italic><tp:taxon-name><tp:taxon-name-part taxon-name-part-type="genus" reg="Pullimosina">Pullimosina</tp:taxon-name-part></tp:taxon-name></italic> species by its strongly abbreviated wings with very characteristic venation (Figs <xref ref-type="fig" rid="F8">15</xref>, <xref ref-type="fig" rid="F9">22</xref>). As for European species, the brachypterous form of the wing-polymorphic <italic><tp:taxon-name><tp:taxon-name-part taxon-name-part-type="genus" reg="Pullimosina">P.</tp:taxon-name-part><tp:taxon-name-part taxon-name-part-type="species" reg="meijerei">meijerei</tp:taxon-name-part></tp:taxon-name></italic> (Duda, 1918) externally most resembles this new species (cf. <xref ref-type="bibr" rid="B64">Roháček 2012</xref>: figs 3, 4) including coloration of the head but the wings of <italic><tp:taxon-name><tp:taxon-name-part taxon-name-part-type="genus" reg="Pullimosina">P.</tp:taxon-name-part><tp:taxon-name-part taxon-name-part-type="species" reg="meijerei">meijerei</tp:taxon-name-part></tp:taxon-name></italic> are less shortened, more elongate and with more complete venation (<xref ref-type="bibr" rid="B64">Roháček 2012</xref>: figs 24–27) not to mention very dissimilar structures of the male and female postabdomen (cf. <xref ref-type="bibr" rid="B58">Roháček 1985</xref>: figs 792–802).</p><fig id="F13" position="float" orientation="portrait"><object-id xmlns:xlink="http://www.w3.org/1999/xlink" content-type="doi" xlink:type="simple">10.3897/zookeys.1132.94579.figures33-39</object-id><object-id xmlns:xlink="http://www.w3.org/1999/xlink" content-type="arpha" xlink:type="simple">4289F907-61D7-5D25-AE8C-64C23C74E773</object-id><label>Figures 33–39.</label><caption><p><tp:taxon-name><tp:taxon-name-part taxon-name-part-type="genus" reg="Pullimosina">Pullimosina</tp:taxon-name-part> (<tp:taxon-name-part taxon-name-part-type="subgenus" reg="Pullimosina">Pullimosina</tp:taxon-name-part>) <tp:taxon-name-part taxon-name-part-type="species" reg="turfosa">turfosa</tp:taxon-name-part></tp:taxon-name> sp. nov. (female paratype) <bold>33</bold> spermathecae <bold>34</bold> postabdomen, dorsally <bold>35</bold> ditto, ventrally <bold>36</bold> ditto, laterally <bold>37</bold><abbrev xmlns:xlink="http://www.w3.org/1999/xlink" xlink:title="abdominal sterna 8" id="ABBRID0ENIAI" xlink:type="simple">S8</abbrev> and additional sclerite, ventrally <bold>38</bold> spectacles-shaped sclerite, laterally <bold>39</bold> ditto and single spermatheca, ventrally. Scale bars: 0.1 mm (<bold>34–36</bold>); 0.05 mm (<bold>33, 37–39</bold>). Abbreviations: <abbrev xmlns:xlink="http://www.w3.org/1999/xlink" xlink:title="additional sclerite" id="ABBRID0EZIAI" xlink:type="simple">asc</abbrev> – additional sclerite, <abbrev xmlns:xlink="http://www.w3.org/1999/xlink" xlink:title="cercus" id="ABBRID0E4IAI" xlink:type="simple">ce</abbrev> – cercus, S – sternum, T – tergum.</p></caption><graphic xmlns:xlink="http://www.w3.org/1999/xlink" xlink:href="zookeys-1132-001_article-94579__-g013.jpg" position="float" orientation="portrait" xlink:type="simple" id="oo_774338.jpg"><uri content-type="original_file" xlink:type="simple">https://binary.pensoft.net/fig/774338</uri></graphic></fig><p>The peculiar reduction of the wing and its veins in <italic><tp:taxon-name><tp:taxon-name-part taxon-name-part-type="genus" reg="Pullimosina">P.</tp:taxon-name-part><tp:taxon-name-part taxon-name-part-type="species" reg="turfosa">turfosa</tp:taxon-name-part></tp:taxon-name></italic> (Fig. <xref ref-type="fig" rid="F9">22</xref>) needs a special comment. It differs from all other cases of brachyptery known in West Palaearctic <tp:taxon-name><tp:taxon-name-part taxon-name-part-type="family">Sphaeroceridae</tp:taxon-name-part></tp:taxon-name> (<xref ref-type="bibr" rid="B64">Roháček 2012</xref>) in having the distal part of wing strongly abbreviated while its basal part (up to subcostal break) is almost normal, R<sub>4+5</sub> is completely absent (in this somewhat resembling the wing venation of <italic><tp:taxon-name><tp:taxon-name-part taxon-name-part-type="genus" reg="Aptilotus">Aptilotus</tp:taxon-name-part><tp:taxon-name-part taxon-name-part-type="species" reg="anapterus">anapterus</tp:taxon-name-part></tp:taxon-name></italic> (Papp &amp; Roháček, 1981) from La Palma, Canary Is, which, however, has a small basal remnant of this vein retained) but simultaneously with M present. Thus, the reduction of veins in <italic><tp:taxon-name><tp:taxon-name-part taxon-name-part-type="genus" reg="Pullimosina">P.</tp:taxon-name-part><tp:taxon-name-part taxon-name-part-type="species" reg="turfosa">turfosa</tp:taxon-name-part></tp:taxon-name></italic> is somewhat intermediate between stages 5 and 6 as recognized by <xref ref-type="bibr" rid="B64">Roháček (2012</xref>: figs 39, 40).</p></tp:treatment-sec><tp:treatment-sec sec-type="distribution" id="SECID0E3KAI"><title>Distribution.</title><p>The species is known only from its type locality in Russia, North Ossetia (Caucasus Mts).</p></tp:treatment-sec><tp:treatment-sec sec-type="biology" id="SECID0EBLAI"><title>Biology.</title><p>All specimens of the new species were collected on 17 and 18 August 2018 in a high-montane Chifandzar mire (Fig. <xref ref-type="fig" rid="F4">7</xref>), which is the highest (2289 m) and the largest (ca. 0.5 km<sup>2</sup>) of the mires under study. This mire is much more open and windier compared to the others.</p><p>All type specimens but one were collected from large <italic><tp:taxon-name><tp:taxon-name-part taxon-name-part-type="genus" reg="Sphagnum">Sphagnum</tp:taxon-name-part></tp:taxon-name></italic> hummocks (Fig. <xref ref-type="fig" rid="F5">8</xref>). This habitat is distinctive and represented only by nearly 15 hummocks all of which are located in the eastern part of the mire (Fig. <xref ref-type="fig" rid="F4">7</xref>: arrow). The hummocks are scattered over an area of ca. 100 × 50 m. Each hummock is 0.15–0.3 m high and 0.5–2 m wide. It consists mostly of loose thick cushion of <italic><tp:taxon-name><tp:taxon-name-part taxon-name-part-type="genus" reg="Sphagnum">Sphagnum</tp:taxon-name-part></tp:taxon-name></italic> (<italic><tp:taxon-name><tp:taxon-name-part taxon-name-part-type="genus" reg="Sphagnum">S.</tp:taxon-name-part><tp:taxon-name-part taxon-name-part-type="species" reg="teres">teres</tp:taxon-name-part></tp:taxon-name></italic> is predominant; <italic><tp:taxon-name><tp:taxon-name-part taxon-name-part-type="genus" reg="Sphagnum">S.</tp:taxon-name-part><tp:taxon-name-part taxon-name-part-type="species" reg="centrale">centrale</tp:taxon-name-part></tp:taxon-name></italic> and <italic><tp:taxon-name><tp:taxon-name-part taxon-name-part-type="genus" reg="Sphagnum">S.</tp:taxon-name-part><tp:taxon-name-part taxon-name-part-type="species" reg="squarrosum">squarrosum</tp:taxon-name-part></tp:taxon-name></italic> are common), with sparse shoots of <italic><tp:taxon-name><tp:taxon-name-part taxon-name-part-type="genus" reg="Carex">Carex</tp:taxon-name-part></tp:taxon-name></italic> spp. and <italic><tp:taxon-name><tp:taxon-name-part taxon-name-part-type="genus" reg="Nardus">Nardus</tp:taxon-name-part><tp:taxon-name-part taxon-name-part-type="species" reg="stricta">stricta</tp:taxon-name-part></tp:taxon-name></italic> and abundant remains of monocotyledons. The substrate of hummocks is dry to slightly wet, as distinct from moist or water-logged substrate on flat areas surrounding the hummocks and in other parts of the mire.</p><p>Most specimens were collected by means of sifting substrata of hummocks. Two females were collected by washing and subsequent flotation of substrate in NaCl solution: one specimen was sampled from the same habitat, and another one, from moist substrate beyond the hummocks, with predominating <italic><tp:taxon-name><tp:taxon-name-part taxon-name-part-type="genus" reg="Sphagnum">Sphagnum</tp:taxon-name-part><tp:taxon-name-part taxon-name-part-type="species" reg="subsecundum">subsecundum</tp:taxon-name-part></tp:taxon-name></italic> and <italic><tp:taxon-name><tp:taxon-name-part taxon-name-part-type="genus" reg="Carex">Carex</tp:taxon-name-part><tp:taxon-name-part taxon-name-part-type="species" reg="rostrata">rostrata</tp:taxon-name-part></tp:taxon-name></italic>. Hence, most individuals of <italic><tp:taxon-name><tp:taxon-name-part taxon-name-part-type="genus" reg="Pullimosina">P.</tp:taxon-name-part><tp:taxon-name-part taxon-name-part-type="species" reg="turfosa">turfosa</tp:taxon-name-part></tp:taxon-name></italic> concentrate in hummocks but some flies may also occur at some distance from them. No specimens were collected in early summer (2–3 June), suggesting that the adults of <italic><tp:taxon-name><tp:taxon-name-part taxon-name-part-type="genus" reg="Pullimosina">P.</tp:taxon-name-part><tp:taxon-name-part taxon-name-part-type="species" reg="turfosa">turfosa</tp:taxon-name-part></tp:taxon-name></italic> appear later.</p><p>Due to exclusive association of <italic><tp:taxon-name><tp:taxon-name-part taxon-name-part-type="genus" reg="Pullimosina">P.</tp:taxon-name-part><tp:taxon-name-part taxon-name-part-type="species" reg="turfosa">turfosa</tp:taxon-name-part></tp:taxon-name></italic> with the sphagnetum habitat, particularly with hummocks, we consider it a tyrphobiont (= eucoenic to peat-bog habitat) sphagnicolous species. Interestingly, no specimens of <italic><tp:taxon-name><tp:taxon-name-part taxon-name-part-type="genus" reg="Pullimosina">P.</tp:taxon-name-part><tp:taxon-name-part taxon-name-part-type="species" reg="turfosa">turfosa</tp:taxon-name-part></tp:taxon-name></italic> were collected from similar substrata in other bogs using the same techniques (sifting and washing/flotation). It is possible that the new peculiar species is confined to high montane bogs or even endemic to Chifandzar, considering that the montane bogs of the North Caucasus are rare and isolated island ecosystems.</p></tp:treatment-sec><tp:treatment-sec><!--Section generated to contain objects referenced in tp:taxon-treatment.--><fig id="F4" position="float" orientation="portrait"><object-id xmlns:xlink="http://www.w3.org/1999/xlink" content-type="doi" xlink:type="simple">10.3897/zookeys.1132.94579.figures6-7</object-id><object-id xmlns:xlink="http://www.w3.org/1999/xlink" content-type="arpha" xlink:type="simple">BC0C8FA1-0F77-5094-9583-BEA552C2A1FC</object-id><label>Figures 6, 7.</label><caption><p>Mires under study <bold>6</bold> Ushtulu, 21 September 2018 <bold>7</bold> Chifandzar, 2 June 2018 (arrow indicates an area in which large <italic><tp:taxon-name><tp:taxon-name-part taxon-name-part-type="genus" reg="Sphagnum">Sphagnum</tp:taxon-name-part></tp:taxon-name></italic> hummocks are located).</p></caption><graphic xmlns:xlink="http://www.w3.org/1999/xlink" xlink:href="zookeys-1132-001_article-94579__-g004.jpg" position="float" orientation="portrait" xlink:type="simple" id="oo_774329.jpg"><uri content-type="original_file" xlink:type="simple">https://binary.pensoft.net/fig/774329</uri></graphic></fig><fig id="F5" position="float" orientation="portrait"><object-id xmlns:xlink="http://www.w3.org/1999/xlink" content-type="doi" xlink:type="simple">10.3897/zookeys.1132.94579.figures8-9</object-id><object-id xmlns:xlink="http://www.w3.org/1999/xlink" content-type="arpha" xlink:type="simple">98EFA7A9-D26E-59D0-BBBD-FB2A3B06477B</object-id><label>Figures 8, 9.</label><caption><p>Mires under study <bold>8</bold> Chifandzar, 18 September 2018, a large <italic><tp:taxon-name><tp:taxon-name-part taxon-name-part-type="genus" reg="Sphagnum">Sphagnum</tp:taxon-name-part></tp:taxon-name></italic> hummock <bold>9</bold> Tarskoe, 11 September 2018.</p></caption><graphic xmlns:xlink="http://www.w3.org/1999/xlink" xlink:href="zookeys-1132-001_article-94579__-g005.jpg" position="float" orientation="portrait" xlink:type="simple" id="oo_774330.jpg"><uri content-type="original_file" xlink:type="simple">https://binary.pensoft.net/fig/774330</uri></graphic></fig></tp:treatment-sec><ref-list><ref id="B56"><mixed-citation xmlns:xlink="http://www.w3.org/1999/xlink" xlink:type="simple"><person-group><name name-style="western"><surname>Roháček</surname><given-names>J</given-names></name></person-group> (<year>1983</year>) <article-title>A monograph and re-classification of the previous genus <italic><tp:taxon-name><tp:taxon-name-part taxon-name-part-type="genus">Limosina</tp:taxon-name-part></tp:taxon-name></italic> Macquart (<tp:taxon-name><tp:taxon-name-part taxon-name-part-type="order">Diptera</tp:taxon-name-part></tp:taxon-name>, <tp:taxon-name><tp:taxon-name-part taxon-name-part-type="family">Sphaeroceridae</tp:taxon-name-part></tp:taxon-name>) of Europe. Part II.</article-title><source>Beiträge zur Entomologie, Berlin</source><volume>33</volume>: <fpage>3</fpage>–<lpage>195</lpage>. <ext-link xlink:href="https://www.contributions-to-entomology.org/article/view/1184/1183" ext-link-type="uri" xlink:type="simple">https://www.contributions-to-entomology.org/article/view/1184/1183</ext-link></mixed-citation></ref><ref id="B28"><mixed-citation xmlns:xlink="http://www.w3.org/1999/xlink" xlink:type="simple"><person-group><name name-style="western"><surname>Marshall</surname><given-names>SA</given-names></name></person-group> (<year>1986</year>) <article-title>A revision of the Nearctic species of the genus <italic><tp:taxon-name><tp:taxon-name-part taxon-name-part-type="genus">Pullimosina</tp:taxon-name-part></tp:taxon-name></italic> (<tp:taxon-name><tp:taxon-name-part taxon-name-part-type="order">Diptera</tp:taxon-name-part></tp:taxon-name>, <tp:taxon-name><tp:taxon-name-part taxon-name-part-type="family">Sphaeroceridae</tp:taxon-name-part></tp:taxon-name>).</article-title><source>Canadian Journal of Zoology</source><volume>64</volume>(<issue>2</issue>): <fpage>522</fpage>–<lpage>536</lpage>. <ext-link xlink:href="10.1139/z86-077" ext-link-type="doi" xlink:type="simple">https://doi.org/10.1139/z86-077</ext-link></mixed-citation></ref><ref id="B38"><mixed-citation xmlns:xlink="http://www.w3.org/1999/xlink" xlink:type="simple"><person-group><name name-style="western"><surname>Papp</surname><given-names>L</given-names></name></person-group> (<year>1973</year>) <article-title><tp:taxon-name><tp:taxon-name-part taxon-name-part-type="family">Sphaeroceridae</tp:taxon-name-part></tp:taxon-name> (<tp:taxon-name><tp:taxon-name-part taxon-name-part-type="order">Diptera</tp:taxon-name-part></tp:taxon-name>) from Mongolia.</article-title><source>Acta Zoologica Academiae Scientiarum Hungaricae</source><volume>19</volume>: <fpage>369</fpage>–<lpage>425</lpage>.</mixed-citation></ref><ref id="B22"><mixed-citation xmlns:xlink="http://www.w3.org/1999/xlink" xlink:type="simple"><person-group><name name-style="western"><surname>Hayashi</surname><given-names>T</given-names></name></person-group> (<year>2006</year>) <article-title>The genus <italic><tp:taxon-name><tp:taxon-name-part taxon-name-part-type="genus">Pullimosina</tp:taxon-name-part></tp:taxon-name></italic> Roháček (<tp:taxon-name><tp:taxon-name-part taxon-name-part-type="order">Diptera</tp:taxon-name-part></tp:taxon-name>, <tp:taxon-name><tp:taxon-name-part taxon-name-part-type="family">Sphaeroceridae</tp:taxon-name-part></tp:taxon-name>) from Japan.</article-title><source>Japanese Journal of Sanitary Zoology</source><volume>57</volume>(<issue>4</issue>): <fpage>265</fpage>–<lpage>272</lpage>. <ext-link xlink:href="10.7601/mez.57.265" ext-link-type="doi" xlink:type="simple">https://doi.org/10.7601/mez.57.265</ext-link></mixed-citation></ref><ref id="B76"><mixed-citation xmlns:xlink="http://www.w3.org/1999/xlink" xlink:type="simple"><person-group><name name-style="western"><surname>Su</surname><given-names>L</given-names></name></person-group> (<year>2011</year>) <source>Lesser Dung Flies.</source><publisher-name>Liaoning University Press</publisher-name>, <publisher-loc>Shenyang, Liaoning, China</publisher-loc>, <size units="page">229 pp</size>. [In Chinese]</mixed-citation></ref><ref id="B77"><mixed-citation xmlns:xlink="http://www.w3.org/1999/xlink" xlink:type="simple"><person-group><name name-style="western"><surname>Su</surname><given-names>L-X</given-names></name><name name-style="western"><surname>Liu</surname><given-names>G-C</given-names></name><name name-style="western"><surname>Xu</surname><given-names>J</given-names></name></person-group> (<year>2013</year>) <article-title>Genus <italic><tp:taxon-name><tp:taxon-name-part taxon-name-part-type="genus">Pullimosina</tp:taxon-name-part></tp:taxon-name></italic> (<tp:taxon-name><tp:taxon-name-part taxon-name-part-type="order">Diptera</tp:taxon-name-part></tp:taxon-name>: <tp:taxon-name><tp:taxon-name-part taxon-name-part-type="family">Sphaeroceridae</tp:taxon-name-part></tp:taxon-name>) in China with description of a new species.</article-title><source>Entomologica Fennica</source><volume>24</volume>(<issue>1</issue>): <fpage>1</fpage>–<lpage>8</lpage>. <ext-link xlink:href="10.33338/ef.84594" ext-link-type="doi" xlink:type="simple">https://doi.org/10.33338/ef.84594</ext-link></mixed-citation></ref><ref id="B65"><mixed-citation xmlns:xlink="http://www.w3.org/1999/xlink" xlink:type="simple"><person-group><name name-style="western"><surname>Roháček</surname><given-names>J</given-names></name></person-group> (<year>2019</year>) <article-title>First <tp:taxon-name><tp:taxon-name-part taxon-name-part-type="family">Sphaeroceridae</tp:taxon-name-part></tp:taxon-name> (<tp:taxon-name><tp:taxon-name-part taxon-name-part-type="order">Diptera</tp:taxon-name-part></tp:taxon-name>) endemic to Madeira – three new terricolous species of <italic><tp:taxon-name><tp:taxon-name-part taxon-name-part-type="genus">Spelobia</tp:taxon-name-part></tp:taxon-name></italic> and <italic><tp:taxon-name><tp:taxon-name-part taxon-name-part-type="genus">Pullimosina</tp:taxon-name-part></tp:taxon-name></italic>.</article-title><source>Acta Entomologica Musei Nationalis Pragae</source><volume>59</volume>(<issue>1</issue>): <fpage>107</fpage>–<lpage>124</lpage>. <ext-link xlink:href="10.2478/aemnp-2019-0009" ext-link-type="doi" xlink:type="simple">https://doi.org/10.2478/aemnp-2019-0009</ext-link></mixed-citation></ref><ref id="B62"><mixed-citation xmlns:xlink="http://www.w3.org/1999/xlink" xlink:type="simple"><person-group><name name-style="western"><surname>Roháček</surname><given-names>J</given-names></name></person-group> (<year>2001</year>) The type material of <tp:taxon-name><tp:taxon-name-part taxon-name-part-type="family">Sphaeroceridae</tp:taxon-name-part></tp:taxon-name> described by J. Villeneuve with lectotype designations and nomenclatural and taxonomic notes (<tp:taxon-name><tp:taxon-name-part taxon-name-part-type="order">Diptera</tp:taxon-name-part></tp:taxon-name>). Bulletin de la Société entomologique de France 105(5) (2000): 467–478. <ext-link xlink:href="10.3406/bsef.2000.16706" ext-link-type="doi" xlink:type="simple">https://doi.org/10.3406/bsef.2000.16706</ext-link></mixed-citation></ref><ref id="B70"><mixed-citation xmlns:xlink="http://www.w3.org/1999/xlink" xlink:type="simple"><person-group><name name-style="western"><surname>Roháček</surname><given-names>J</given-names></name><name name-style="western"><surname>Marshall</surname><given-names>SA</given-names></name><name name-style="western"><surname>Norrbom</surname><given-names>AL</given-names></name><name name-style="western"><surname>Buck</surname><given-names>M</given-names></name><name name-style="western"><surname>Quiros</surname><given-names>DI</given-names></name><name name-style="western"><surname>Smith</surname><given-names>I</given-names></name></person-group> (<year>2001</year>) <source>World catalog of <tp:taxon-name><tp:taxon-name-part taxon-name-part-type="family">Sphaeroceridae</tp:taxon-name-part></tp:taxon-name> (<tp:taxon-name><tp:taxon-name-part taxon-name-part-type="order">Diptera</tp:taxon-name-part></tp:taxon-name>).</source><publisher-name>Slezské zemské muzeum</publisher-name>, <publisher-loc>Opava</publisher-loc>, <size units="page">414 pp</size>.</mixed-citation></ref><ref id="B64"><mixed-citation xmlns:xlink="http://www.w3.org/1999/xlink" xlink:type="simple"><person-group><name name-style="western"><surname>Roháček</surname><given-names>J</given-names></name></person-group> (<year>2012</year>) <article-title>Wing polymorphism in European species of <tp:taxon-name><tp:taxon-name-part taxon-name-part-type="family">Sphaeroceridae</tp:taxon-name-part></tp:taxon-name> (<tp:taxon-name><tp:taxon-name-part taxon-name-part-type="order">Diptera</tp:taxon-name-part></tp:taxon-name>).</article-title><source>Acta Entomologica Musei Nationalis Pragae</source><volume>52</volume>(<issue>2</issue>): <fpage>535</fpage>–<lpage>558</lpage>. <ext-link xlink:href="https://www.aemnp.eu/data/article-1389/1370-52_2_535.pdf" ext-link-type="uri" xlink:type="simple">https://www.aemnp.eu/data/article-1389/1370-52_2_535.pdf</ext-link></mixed-citation></ref><ref id="B58"><mixed-citation xmlns:xlink="http://www.w3.org/1999/xlink" xlink:type="simple"><person-group><name name-style="western"><surname>Roháček</surname><given-names>J</given-names></name></person-group> (<year>1985</year>) <article-title>A monograph and re-classification of the previous genus <italic><tp:taxon-name><tp:taxon-name-part taxon-name-part-type="genus">Limosina</tp:taxon-name-part></tp:taxon-name></italic> Macquart (<tp:taxon-name><tp:taxon-name-part taxon-name-part-type="order">Diptera</tp:taxon-name-part></tp:taxon-name>, <tp:taxon-name><tp:taxon-name-part taxon-name-part-type="family">Sphaeroceridae</tp:taxon-name-part></tp:taxon-name>) of Europe. Part IV.</article-title><source>Beiträge zur Entomologie, Berlin</source><volume>35</volume>: <fpage>101</fpage>–<lpage>179</lpage>. <ext-link xlink:href="https://www.contributions-to-entomology.org/article/view/1209/1208" ext-link-type="uri" xlink:type="simple">https://www.contributions-to-entomology.org/article/view/1209/1208</ext-link></mixed-citation></ref></ref-list></tp:taxon-treatment>
